# Supplementary material for: Effect of silver nanoparticles associated with fluoride on the progression of root dentin caries in vitro
Source: PLoS One. 2023 Jan 20;18(1):e0277275. doi: 10.1371/journal.pone.0277275 (PMC9858332; doi:10.1371/journal.pone.0277275)
Supplement: S1 Data — (XLS) [file pone.0277275.s002.xls]

## Sheet: CSMH
Solution	COL	KHN 20µm T/NT	KHN 50µm T/NT	KHN 80µm T/NT	KHN 110µm T/NT
SDF 38%	Y	1.0525	1.31508	1.28485	1.2909
SDF 38%	Y	1.13438	1.26035	1.23931	1.11522
SDF 38%	Y	1.27063	1.01276	0.997914	1.24757
SDF 38%	Y	1.00433	1.10464	0.911566	1.07884
SDF 38%	Y	1.22842	1.04344	0.937189	1.23757
SDF 38%	Y	0.96596	0.985054	1.09129	1.15133
CNanoF	Y	1.11866	0.873726	1.16388	1.06963
CNanoF	Y	1.18622	1.12177	1.10603	1.20476
CNanoF	Y	1.04144	0.781288	1.04323	1.07859
CNanoF	Y	1.0421	1.12098	1.01522	1.16486
CNanoF	Y	1.06722	1.0858	1.06492	1.05704
CNanoF	Y	1.08288	1.07747	1.07382	1.05903
CNano	Y	1.11176	0.912453	1.01801	1.04077
CNano	Y	0.92524	1.02994	1.10776	0.922598
CNano	Y	1.18654	0.851083	0.975023	0.967245
CNano	Y	1.21666	0.755852	0.879467	1.20766
CNano	Y	0.764776	0.990554	1.02056	1.05453
CNano	Y	0.834564	0.969182	0.925307	1.05098
F	Y	0.893366	0.816813	1.00995	0.951959
F	Y	1.07403	0.818176	0.953627	1.00509
F	Y	1.01978	0.841177	0.976664	1.02039
F	Y	0.857213	0.845503	0.911338	1.04559
F	Y	1.02356	1.01593	0.948086	0.924832
F	Y	1.14399	0.853785	0.901109	0.960463
SDF 38%	N	1.40114	1.48442	1.1532	1.10328
SDF 38%	N	1.22766	1.09396	1.22298	1.07311
SDF 38%	N	1.39605	1.37282	1.42067	0.962575
SDF 38%	N	1.22426	0.976621	1.44248	1.05969
SDF 38%	N	1.40471	1.22427	1.41409	1.42177
SDF 38%	N	1.46984	1.38613	1.39136	1.19898
CNanoF	N	1.12444	0.996109	1.23836	1.0852
CNanoF	N	0.97413	1.1507	1.28548	0.877941
CNanoF	N	0.926944	1.10392	1.22486	1.24189
CNanoF	N	1.21228	1.0913	1.25076	1.04943
CNanoF	N	1.19742	1.18406	0.924556	0.968737
CNanoF	N	1.17199	1.43395	1.2768	1.2988
CNano	N	1.29652	1.05126	1.12058	1.06815
CNano	N	1.05164	0.966981	1.06782	1.11835
CNano	N	1.20206	1.03052	0.985676	0.937904
CNano	N	1.0625	1.16178	1.12673	1.03256
CNano	N	0.927079	0.859438	0.914549	0.951056
CNano	N	0.970533	1.1777	0.935748	0.958905
F	N	1.39421	0.760942	0.968849	0.935998
F	N	1.55674	0.960877	0.964865	1.02412
F	N	1.11333	1.20599	0.801823	0.902956
F	N	1.27665	0.832479	0.833934	1.03194
F	N	1.21238	1.08206	1.0738	0.955838
F	N	1.565	1.37189	1.00834	0.936017

## Sheet: CONF RED
Solution	COL	M 1-20µm T/NT	M 1-50µm T/NT	M 1-80µm T/NT	M 1-110µm T/NT
SDF 38%	Y	1.47854	1.10774	1.22449	0
SDF 38%	Y	1.04292	0.588629	0.00666667	0
SDF 38%	Y	0.780721	0.275824	2.07635	0
SDF 38%	Y	0.72899	1.35161	1.84893	0.676205
SDF 38%	Y	0.392731	0.265705	1.54906	0.83871
SDF 38%	Y	1.03402	1.15334	1.85175	3.31485
CNanoF	Y	0.851031	1.15754	0.841454	1.14209
CNanoF	Y	2.65442	1.92385	2.09157	1.74179
CNanoF	Y	0.826133	2.93514	0.294331	0.929293
CNanoF	Y	0.738677	1.04131	3.2102	1.39715
CNanoF	Y	0.644017	1.34211	1.17619	1.37356
CNanoF	Y	1.16029	1.24397	2.73211	0.89
CNano	Y	0.755411	1.79403	0.358157	1.86071
CNano	Y	2.31286	2.35417	1.22067	0.55
CNano	Y	1.35021	1.10615	0.368043	0.519204
CNano	Y	0.707335	1.19444	0.46658	0.402778
CNano	Y	0.949354	2.10825	0.983108	0.552214
CNano	Y	1.21953	0.852343	3.44286	0.24359
F	Y	0.703111	1.09618	1.23256	1
F	Y	0.434746	2.55386	0.764368	0.229167
F	Y	0.712358	1.9526	2.68652	0.18542
F	Y	0.9727	2.43712	1.13538	0.940594
F	Y	0.848894	1.51001	0.972565	1.41757
F	Y	0.971102	0.72869	0.762872	1.42843
SDF 38%	N	1.1277	3.0574	1.50639	0.535019
SDF 38%	N	0.55881	1.01966	0.895167	0.544305
SDF 38%	N	0.766489	0.922695	0.813268	0.793574
SDF 38%	N	1.27358	1.19179	0.985245	0.879086
SDF 38%	N	0.431626	1.77537	0.967359	0.806477
SDF 38%	N	5.21345	0.836521	0.99349	1.72166
CNanoF	N	1.34857	1.05114	0.972739	1.31359
CNanoF	N	0.477346	1.85797	0.638461	4.27698
CNanoF	N	1.44907	0.935618	1.09706	0.446033
CNanoF	N	0.886197	2.01998	1	1.48933
CNanoF	N	0.534561	0.848851	1.50165	0.73256
CNanoF	N	2.21369	1	0.914031	0.396546
CNano	N	1.2693	0.974642	1.10422	0.908
CNano	N	1.06768	1.30444	0.944464	0.6999
CNano	N	0.870128	0.865446	0.87547	0.531659
CNano	N	1	1.07403	0.869656	0.64094
CNano	N	1.099	1.05451	0.621729	1.08547
CNano	N	0.902773	0.8882	1	1.02984
F	N	0.709924	0.387139	1.17911	1.15411
F	N	1.78089	1.10761	1.23916	0.988458
F	N	1.23486	1.2446	0.777922	1.334
F	N	0.981672	0.801417	0.789011	1.0712
F	N	0.850903	1.01503	0.922019	1.12482
F	N	1.68848	1.02017	1.17682	1.49201

## Sheet: CONF GREEN
Solution	COL	M 2-20µm T/NT	M 2-50µm T/NT	M 2-80µm T/NT	M 2-110µm T/NT
SDF 38%	Y	0.670613	0.357584	0.601367	0.606017
SDF 38%	Y	0.368051	0.440367	2.1455	0.856132
SDF 38%	Y	0.553337	0.595465	2.24582	1.59443
SDF 38%	Y	0.581904	0.303469	0.574377	0.642503
SDF 38%	Y	0.378201	0.446163	0.615428	0.493358
SDF 38%	Y	0.659275	0.65325	1.53418	1.19956
CNanoF	Y	0.821544	1.2306	1.03148	1.20968
CNanoF	Y	1.53397	1.07679	0.422339	1.22575
CNanoF	Y	0.386698	0.913577	2.04085	0.803419
CNanoF	Y	0.394532	0.666411	1.49497	1.17824
CNanoF	Y	0.727287	1.87973	1.33915	0.804435
CNanoF	Y	1.80597	1.38477	0.722495	1.41179
CNano	Y	1.1302	1.48287	0.705106	1.63834
CNano	Y	1.10863	1.96093	0.552482	0.753381
CNano	Y	0.698666	0.63378	1.50634	0.522811
CNano	Y	1.22564	2.06454	1.01503	1.28901
CNano	Y	0.741134	1.10543	1.46909	1.52849
CNano	Y	0.759721	1.28653	0.398573	0.656152
F	Y	0.67366	0.76719	1.83259	1.48913
F	Y	0.680142	1.24498	1.07422	1.69846
F	Y	0.499585	2.80563	1.71248	1.91115
F	Y	0.611814	1.74342	1.32833	1.11418
F	Y	0.706142	2.64124	0.830103	0.509462
F	Y	0.820183	1.65124	1.3368	0.885417
SDF 38%	N	0.322005	1.75338	1.56032	0.643772
SDF 38%	N	3.86582	1.16665	1.65477	0.998785
SDF 38%	N	0.614331	0.752829	1.18705	1.23599
SDF 38%	N	0.330489	1.60045	1.32696	1.9292
SDF 38%	N	1.11613	2.05363	0.697552	0.562194
SDF 38%	N	0.820481	0.682545	1.19447	2.06223
CNanoF	N	0.897451	0.801375	1.314	1.82612
CNanoF	N	1.4594	1.18641	0.924773	0.428744
CNanoF	N	1.09271	0.783032	1.01984	0.443104
CNanoF	N	0.390799	0.997427	1.21577	0.437689
CNanoF	N	1.0061	0.65595	1.22049	2.00383
CNanoF	N	0.790763	0.876313	1.41009	1.44184
CNano	N	1.04429	0.876963	0.996906	1.29821
CNano	N	1.01145	0.936235	1.19923	0.846731
CNano	N	1.36585	1.3803	1.10143	1.01133
CNano	N	1.47192	1.23123	0.878509	1.67378
CNano	N	0.908454	1.76689	1.1356	0.948649
CNano	N	0.950928	1.37257	1.01236	0.960341
F	N	1.28947	0.795536	0.674035	1.28243
F	N	1.82546	1.06805	1.09287	1.14133
F	N	1.76981	1.0964	0.92361	1.23665
F	N	1.39556	0.782034	0.69638	1.29078
F	N	1.0126	0.921525	0.981925	1.20883
F	N	1.0625	0.786499	1.70404	0.963851

## Sheet: Weight 
Solution	COL	%Weight Loss (FW-IW/IW*100)
SDF 38%	Y	0.265193
SDF 38%	Y	-1.46682
SDF 38%	Y	0.0177242
SDF 38%	Y	-1.97088
SDF 38%	Y	-0.658683
SDF 38%	Y	0.490196
SDF 38%	Y	-0.378
SDF 38%	Y	0.157233
SDF 38%	Y	-0.504787
SDF 38%	Y	-0.842954
CNanoF	Y	-1.79822
CNanoF	Y	-1.77583
CNanoF	Y	-1.99507
CNanoF	Y	-3.21847
CNanoF	Y	-1.10676
CNanoF	Y	-1.22509
CNanoF	Y	-2.75372
CNanoF	Y	-1.48794
CNanoF	Y	-1.54501
CNanoF	Y	-2.0987
CNano	Y	-2.02447
CNano	Y	-2.50846
CNano	Y	-2.49321
CNano	Y	-3.18717
CNano	Y	-0.650877
CNano	Y	-1.18322
CNano	Y	-1.08234
CNano	Y	-2.8079
CNano	Y	-1.73353
CNano	Y	-3.74002
F	Y	-1.43644
F	Y	-2.02156
F	Y	-2.66886
F	Y	-1.89935
F	Y	-2.30109
F	Y	-3.07812
F	Y	-1.07365
F	Y	-1.78476
F	Y	-2.34872
F	Y	-1.68715
SDF 38%	N	0.466472
SDF 38%	N	0.363699
SDF 38%	N	-0.415033
SDF 38%	N	-0.631579
SDF 38%	N	-0.274035
SDF 38%	N	-0.340445
SDF 38%	N	-0.283836
SDF 38%	N	-0.586756
SDF 38%	N	-0.614068
SDF 38%	N	-0.808533
CNanoF	N	0.211045
CNanoF	N	-0.493635
CNanoF	N	0.114916
CNanoF	N	-1.8351
CNanoF	N	-1.15867
CNanoF	N	-0.898421
CNanoF	N	-1.37061
CNanoF	N	-0.72093
CNanoF	N	0.145258
CNanoF	N	-0.0285063
CNano	N	-1.68946
CNano	N	-1.38319
CNano	N	-1.56951
CNano	N	-1.31435
CNano	N	-0.863874
CNano	N	-0.670055
CNano	N	-0.825959
CNano	N	-1.58476
CNano	N	-1.19551
CNano	N	-1.08352
F	N	-1.02716
F	N	-0.867804
F	N	-0.721154
F	N	-0.592255
F	N	-0.814143
F	N	-0.692841
F	N	-1.51057
F	N	-2.00513
F	N	-3.36803
F	N	-1.59672

## Sheet: HYP
Solution	COL	HYP Assay
SDF 38%	Y	1.703
SDF 38%	Y	2.606
SDF 38%	Y	1.885
SDF 38%	Y	1.698
SDF 38%	Y	1.335
SDF 38%	Y	1.727
SDF 38%	Y	1.153
SDF 38%	Y	1.226
SDF 38%	Y	1.447
SDF 38%	Y	1.658
CNanoF	Y	3.604
CNanoF	Y	3.413
CNanoF	Y	1.087
CNanoF	Y	1.447
CNanoF	Y	2.171
CNanoF	Y	1.89
CNanoF	Y	1.793
CNanoF	Y	0.866
CNanoF	Y	1.386
CNanoF	Y	1.614
CNano	Y	1.573
CNano	Y	0.993
CNano	Y	6.15
CNano	Y	1.197
CNano	Y	1.483
CNano	Y	1.897
CNano	Y	0.957
CNano	Y	1.567
CNano	Y	1.091
CNano	Y	2.238
F	Y	1.712
F	Y	2.045
F	Y	1.091
F	Y	1.427
F	Y	0.758
F	Y	1.63
F	Y	0.887
F	Y	0.992
F	Y	1.02
F	Y	1.09
